# Supplementary material for: Evaluating the Efficacy of Neurofeedback in Post-Bariatric Surgery Patients: A Pilot Study
Source: J Pers Med. 2025 Sep 29;15(10):454. doi: 10.3390/jpm15100454 (PMC12565648; doi:10.3390/jpm15100454)
Supplement: Supplementary file 1 [file jpm-15-00454-s001.zip]

Archive with 1 entries (1 files):
- jpm-3775805-supplementary.pdf
